# Supplementary material for: Impacts of Groundwater Pumping on Subterranean Microbial Communities in a Deep Aquifer Associated with an Accretionary Prism
Source: Microorganisms. 2024 Mar 28;12(4):679. doi: 10.3390/microorganisms12040679 (PMC11052133; doi:10.3390/microorganisms12040679)
Supplement: Supplementary file 1 [file microorganisms-12-00679-s001.zip]

Archive with 1 entries (1 files):
- microorganisms-2921174-new supplementary.pdf
